# Supplementary material for: PriME-PGx: La Princesa University Hospital Multidisciplinary Initiative for the Implementation of Pharmacogenetics
Source: J Clin Med. 2021 Aug 24;10(17):3772. doi: 10.3390/jcm10173772 (PMC8432257; doi:10.3390/jcm10173772)
Supplement: Supplementary file 1 [file jcm-10-03772-s001.zip]

Archive with 1 entries (1 files):
- jcm-1279713-SI.pdf
